# Supplementary material for: Transcriptomic Profiling of Duodenal Epithelium Reveals Temporally Dynamic Impacts of Direct Duodenal Starch-Infusion During Dry Period of Dairy Cattle
Source: Front Vet Sci. 2019 Jul 2;6:214. doi: 10.3389/fvets.2019.00214 (PMC6614288; doi:10.3389/fvets.2019.00214)
Supplement: Supplementary Table 2 — GO terms (Biological Process) enriched for DEGs. [file Table_2.XLSX]

## Sheet: Sheet1
	D3_GO BiologicalProcess
	ID	Description	GeneRatio	BgRatio	pvalue	p.adjust	qvalue	geneID	Count
	GO:0019221	cytokine-mediated signaling pathway	8/58	76/5527	9.69578e-07	0.000942189	0.000769891	CXCL2/IL1A/IL1B/CXCL5/SOCS3/FADD/STAT3/CISH	8
	GO:0071345	cellular response to cytokine stimulus	9/58	106/5527	1.21494e-06	0.000942189	0.000769891	CXCL2/IL1A/IL1B/CXCL5/IKBKB/SOCS3/FADD/STAT3/CISH	9
	GO:0034097	response to cytokine	9/58	122/5527	3.96464e-06	0.00204972	0.00167489	CXCL2/IL1A/IL1B/CXCL5/IKBKB/SOCS3/FADD/STAT3/CISH	9
	GO:0046627	negative regulation of insulin receptor signaling pathway	3/58	7/5527	3.7266e-05	0.0131128	0.0107149	IL1B/SOCS3/CISH	3
	GO:1901700	response to oxygen-containing compound	11/58	257/5527	5.76188e-05	0.0131128	0.0107149	CXCL2/IL1B/CRYAB/CXCL5/SOCS3/SLC2A5/ADH5/STAT3/CAT/ZC3H12A/CISH	11
	GO:0046626	regulation of insulin receptor signaling pathway	3/58	8/5527	5.91809e-05	0.0131128	0.0107149	IL1B/SOCS3/CISH	3
	GO:1900077	negative regulation of cellular response to insulin stimulus	3/58	8/5527	5.91809e-05	0.0131128	0.0107149	IL1B/SOCS3/CISH	3
	GO:0042221	response to chemical	18/58	668/5527	9.93452e-05	0.0192605	0.0157384	GRO1/CXCL2/IL1A/IL1B/CRYAB/CXCL5/IKBKB/SOCS3/SLC2A5/FADD/ADH5/STAT3/CCND1/CAT/ZC3H12A/CMKLR1/CISH/SCN1B	18
	GO:0071214	cellular response to abiotic stimulus	5/58	52/5527	0.000190451	0.0291646	0.0238313	IL1B/CRYAB/MFAP4/AURKB/FADD	5
	GO:0070887	cellular response to chemical stimulus	14/58	461/5527	0.000213054	0.0291646	0.0238313	GRO1/CXCL2/IL1A/IL1B/CXCL5/IKBKB/SOCS3/SLC2A5/FADD/STAT3/CCND1/ZC3H12A/CMKLR1/CISH	14
	GO:0002687	positive regulation of leukocyte migration	4/58	29/5527	0.000213294	0.0291646	0.0238313	CXCL2/CXCL5/FADD/CMKLR1	4
	GO:0010623	developmental programmed cell death	3/58	12/5527	0.000225645	0.0291646	0.0238313	IL1A/IL1B/CRYAB	3
	GO:0006954	inflammatory response	8/58	162/5527	0.00025223	0.030093	0.0245899	GRO1/CXCL2/IL1A/IL1B/CXCL5/SOCS3/ITGB6/NFKBIZ	8
	GO:0071310	cellular response to organic substance	12/58	366/5527	0.000327604	0.0361157	0.0295112	CXCL2/IL1A/IL1B/CXCL5/IKBKB/SOCS3/SLC2A5/FADD/STAT3/CCND1/ZC3H12A/CISH	12
	GO:0001659	temperature homeostasis	3/58	14/5527	0.000367804	0.0361157	0.0295112	IL1A/IL1B/STAT3	3
	GO:0009628	response to abiotic stimulus	9/58	219/5527	0.000399859	0.0361157	0.0295112	IL1A/IL1B/PLAT/CRYAB/MFAP4/AURKB/FADD/CCND1/CAT	9
	GO:0060326	cell chemotaxis	5/58	61/5527	0.000405689	0.0361157	0.0295112	GRO1/CXCL2/IL1B/CXCL5/CMKLR1	5
	GO:0008150	biological_process	58/58	4837/5527	0.000419138	0.0361157	0.0295112	ADM/CA4/MTTP/SCD/GRO1/CXCL2/IL1A/IL1B/ODC1/PLAT/CRYAB/CXCL5/IKBKB/SOCS3/ADAMTS2/ITGB6/NFKBIZ/PCK1/SLC2A5/MFAP4/AURKB/HSDL2/FADD/TK1/CCNF/OAT/ADH5/NCDN/SLC5A12/APIP/STAT3/TMEM11/SCP2/ASPA/TRMT61A/ABHD1/ARL2/PYCRL/OLFML2B/FABP2/HDC/AADAC/CCND1/TSPAN13/ACSS3/CAT/ENTPD5/ACTC1/ZC3H12A/G6PC/CMKLR1/MEMO1/ZMAT5/CISH/SCN1B/ZNF181/GSTA3/THEM4	58
	GO:1900076	regulation of cellular response to insulin stimulus	3/58	15/5527	0.000456336	0.0372514	0.0304393	IL1B/SOCS3/CISH	3
	GO:0051094	positive regulation of developmental process	9/58	225/5527	0.000487858	0.0374916	0.0306355	ADM/IL1A/IL1B/SOCS3/FADD/CCND1/ZC3H12A/CMKLR1/SCN1B	9
	GO:0032496	response to lipopolysaccharide	5/58	64/5527	0.000507624	0.0374916	0.0306355	CXCL2/IL1B/CXCL5/ADH5/ZC3H12A	5
	GO:0008286	insulin receptor signaling pathway	3/58	17/5527	0.000671895	0.0473686	0.0387063	IL1B/SOCS3/CISH	3
	GO:0002237	response to molecule of bacterial origin	5/58	69/5527	0.000718949	0.0484822	0.0396162	CXCL2/IL1B/CXCL5/ADH5/ZC3H12A	5
	GO:0002685	regulation of leukocyte migration	4/58	41/5527	0.000828117	0.0494004	0.0403665	CXCL2/CXCL5/FADD/CMKLR1	4
	GO:0009411	response to UV	4/58	41/5527	0.000828117	0.0494004	0.0403665	MFAP4/AURKB/CCND1/CAT	4
	GO:0051781	positive regulation of cell division	4/58	41/5527	0.000828117	0.0494004	0.0403665	IL1A/IL1B/AURKB/CAT	4
	D7_GO BiologicalProcess
	ID	Description	GeneRatio	BgRatio	pvalue	p.adjust	qvalue	geneID	Count
	GO:0008150	biological_process	421/421	4837/5527	3.72e-26	1.08e-22	1.06e-22	SCO2/NUDT14/INSM1/COX7B/F5/ADM/DBT/GAA/JUN/KIT/MIF/MUT/TNF/VWF/TSPO/CROT/CYBA/FASN/GNB2/GUK1/FURIN/PON2/PRNP/DAG1/ROM1/SMN2/UCP2/UCP3/UGDH/ACTR3/AK3/CCNG1/CLTB/COPB2/EIF4E/GSTP1/HIF1A/HINT3/IGF2R/KITLG/LOXL1/LOXL4/MTIF2/PDE1A/POLD1/PPM1A/PTGS2/ACVR2B/ATP6V1A/BCKDHA/CYP2D14/PIK3CA/PIK3R2/TXNRD2/UQCRC2/ADAMTS2/SLC25A1/PAFAH1B1/PAFAH1B3/SLC25A16/GDF9/ARPP19/CEP290/FUT4/CTSD/PTPRN/TNNT2/EIF4A2/RPS29/…	421
	GO:0008152	metabolic process	317/421	3464/5527	7.17e-09	1.04e-05	1.02e-05	SCO2/NUDT14/INSM1/ADM/DBT/GAA/JUN/KIT/MIF/MUT/TNF/CROT/CYBA/FASN/GUK1/FURIN/PON2/PRNP/ROM1/SMN2/UGDH/AK3/EIF4E/GSTP1/HIF1A/HINT3/KITLG/LOXL1/LOXL4/MTIF2/PDE1A/POLD1/PPM1A/PTGS2/ACVR2B/ATP6V1A/BCKDHA/CYP2D14/PIK3CA/PIK3R2/TXNRD2/UQCRC2/ADAMTS2/PAFAH1B1/PAFAH1B3/ARPP19/CEP290/FUT4/CTSD/PTPRN/EIF4A2/RPS29/NOS3/NDUFS8/NDUFS1/ENDOG/RAP1B/ND4L/PAPOLA/ARHGDIA/NDUFS7/PC/RHOT2/TRDMT1/AURKB/STK25/NAPRT/IGF…	317
	GO:0009987	cellular process	360/421	4158/5527	6.23e-08	6.01e-05	5.9e-05	SCO2/INSM1/COX7B/F5/ADM/GAA/JUN/KIT/MIF/TNF/VWF/CROT/CYBA/FASN/GNB2/GUK1/PON2/PRNP/DAG1/ROM1/SMN2/UGDH/ACTR3/AK3/CCNG1/EIF4E/GSTP1/HIF1A/KITLG/MTIF2/PDE1A/POLD1/PPM1A/PTGS2/ACVR2B/ATP6V1A/PIK3CA/PIK3R2/TXNRD2/UQCRC2/ADAMTS2/SLC25A1/PAFAH1B1/SLC25A16/GDF9/ARPP19/CEP290/FUT4/PTPRN/EIF4A2/RPS29/NOS3/NDUFS8/NDUFS1/USO1/ENDOG/RAP1B/ND4L/SLC38A2/PAPOLA/ARHGDIA/STC1/NDUFS7/ATP6V1C1/PC/RHOT2/TRDMT1/AURKB…	360
	GO:0044238	primary metabolic process	256/421	2843/5527	3.64e-05	0.026313	0.025841	INSM1/ADM/GAA/JUN/KIT/MIF/TNF/CROT/FASN/GUK1/FURIN/PRNP/SMN2/UGDH/AK3/EIF4E/GSTP1/HIF1A/KITLG/MTIF2/POLD1/PPM1A/PTGS2/ACVR2B/ATP6V1A/PIK3CA/PIK3R2/UQCRC2/ADAMTS2/PAFAH1B1/PAFAH1B3/ARPP19/CEP290/FUT4/CTSD/PTPRN/EIF4A2/RPS29/NOS3/NDUFS1/ENDOG/RAP1B/ND4L/PAPOLA/PC/TRDMT1/AURKB/STK25/NAPRT/IGFBP5/ASIP/ATG4B/CASP3/ST3GAL6/JUP/ATP5S/XYLT2/MBOAT7/SF3A1/PBLD/CITED4/GATA5/FAM175A/GPD2/TONSL/TAF1D/MRPS2/FX…	256
	GO:0044699	single-organism process	314/421	3653/5527	5.83e-05	0.032137	0.031561	SCO2/INSM1/COX7B/F5/ADM/GAA/KIT/MIF/TNF/VWF/TSPO/CROT/CYBA/FASN/GNB2/GUK1/PRNP/DAG1/ROM1/SMN2/UCP2/UCP3/UGDH/ACTR3/AK3/CCNG1/COPB2/EIF4E/GSTP1/HIF1A/KITLG/LOXL1/LOXL4/MTIF2/PDE1A/PPM1A/PTGS2/ACVR2B/ATP6V1A/BCKDHA/CYP2D14/PIK3CA/PIK3R2/TXNRD2/UQCRC2/ADAMTS2/SLC25A1/PAFAH1B1/PAFAH1B3/SLC25A16/GDF9/ARPP19/CEP290/FUT4/PTPRN/TNNT2/NOS3/NDUFS8/NDUFS1/USO1/ENDOG/RAP1B/ND4L/SLC38A2/ARHGDIA/STC1/NDUFS7/CO…	314
	GO:0044763	single-organism cellular process	279/421	3172/5527	6.66e-05	0.032137	0.031561	SCO2/INSM1/COX7B/F5/ADM/GAA/KIT/MIF/TNF/VWF/CROT/CYBA/FASN/GNB2/GUK1/PRNP/DAG1/ROM1/SMN2/UGDH/ACTR3/AK3/CCNG1/EIF4E/GSTP1/HIF1A/KITLG/MTIF2/PDE1A/PPM1A/PTGS2/ACVR2B/ATP6V1A/PIK3CA/PIK3R2/TXNRD2/UQCRC2/ADAMTS2/SLC25A1/PAFAH1B1/SLC25A16/GDF9/ARPP19/CEP290/FUT4/PTPRN/NOS3/NDUFS1/USO1/ENDOG/RAP1B/ND4L/SLC38A2/ARHGDIA/STC1/ATP6V1C1/PC/RHOT2/AURKB/NAPRT/CLDN3/IGFBP5/ASIP/SEPT7/CASP3/ST3GAL6/JUP/ATP5S/C…	279
	GO:0071704	organic substance metabolic process	263/421	2970/5527	0.000103	0.042762	0.041995	INSM1/ADM/GAA/JUN/KIT/MIF/TNF/CROT/FASN/GUK1/FURIN/PRNP/ROM1/SMN2/UGDH/AK3/EIF4E/GSTP1/HIF1A/KITLG/MTIF2/POLD1/PPM1A/PTGS2/ACVR2B/ATP6V1A/PIK3CA/PIK3R2/UQCRC2/ADAMTS2/PAFAH1B1/PAFAH1B3/ARPP19/CEP290/FUT4/CTSD/PTPRN/EIF4A2/RPS29/NOS3/NDUFS1/ENDOG/RAP1B/ND4L/PAPOLA/PC/TRDMT1/AURKB/STK25/NAPRT/IGFBP5/ASIP/ATG4B/CASP3/ST3GAL6/JUP/ATP5S/XYLT2/MBOAT7/SF3A1/PBLD/CITED4/GATA5/FAM175A/GPD2/TONSL/TAF1D/MRP…	263
	D8_GO BiologicalProcess
	GO:0008150	biological_process	125/125	4837/5527	4.7e-08	8.62e-05	8.47e-05	POLR2M/H4/HP/SERPINA1/BRB/LOX/LTF/MTTP/PTN/SCD/VIM/VIP/AMBP/CROT/CXCL2/IL18/PHYH/UGDH/ALDH1A1/COPB2/CRYAB/DEFB1/ITGA5/LOXL4/MFAP5/PLCB4/SOCS3/CATHL5/CCL3/GUCA1A/IGFBP4/PIK3CA/SCNN1A/ADAMTS2/HSD11B2/SERPINF2/GDF9/CHI3L1/LGALS1/AURKB/COL4A4/ST6GALNAC6/TPM2/FCN1/FOXA3/SPSB1/ZPR1/TK1/CCNF/CRISPLD2/NCDN/KIF22/SAA2/GALNT6/UBE2C/PI16/APIP/MIOX/TMEM11/VMP1/CPO/SCP2/HIST1H1D/ASPA/CMPK1/TARS/PRKCDBP/TRMT61…	125
	D14_Biologicalprocess
	ID	Description	GeneRatio	BgRatio	pvalue	p.adjust	qvalue	geneID	Count
	GO:0065007	biological regulation	24/27	2624/5527	7.78567e-06	0.00592714	0.00487669	FN1/CXCL2/HAS2/GPR68/PLAUR/PTGS1/RAB3A/TNNT2/PLA2R1/MT1A/ARHGAP29/COLEC12/COL3A1/CSTB/PTAFR/TEX14/LOXL2/TSPAN33/GPR84/GRP/SDC2/NRGN/XRCC3/KCTD1	24
	GO:0050789	regulation of biological process	23/27	2445/5527	1.32747e-05	0.00592714	0.00487669	FN1/CXCL2/GPR68/PLAUR/PTGS1/RAB3A/TNNT2/PLA2R1/MT1A/ARHGAP29/COLEC12/COL3A1/CSTB/PTAFR/TEX14/LOXL2/TSPAN33/GPR84/GRP/SDC2/NRGN/XRCC3/KCTD1	23
	GO:0050794	regulation of cellular process	21/27	2257/5527	0.000101458	0.0302008	0.0248484	FN1/CXCL2/GPR68/PLAUR/PTGS1/RAB3A/PLA2R1/ARHGAP29/COLEC12/COL3A1/CSTB/PTAFR/TEX14/LOXL2/TSPAN33/GPR84/GRP/SDC2/NRGN/XRCC3/KCTD1	21
	GO:0050896	response to stimulus	18/27	1832/5527	0.000364421	0.049938	0.0410877	FN1/CXCL2/GPR68/PLAUR/PTGS1/RAB3A/PLA2R1/MT1A/ARHGAP29/COLEC12/COL3A1/PTAFR/LOXL2/TSPAN33/GPR84/GRP/NRGN/XRCC3	18
	GO:0007094	mitotic spindle assembly checkpoint	2/27	8/5527	0.000632015	0.049938	0.0410877	TEX14/XRCC3	2
	GO:1904666	regulation of ubiquitin protein ligase activity	2/27	8/5527	0.000632015	0.049938	0.0410877	TEX14/XRCC3	2
	GO:1904667	negative regulation of ubiquitin protein ligase activity	2/27	8/5527	0.000632015	0.049938	0.0410877	TEX14/XRCC3	2
	GO:0051436	negative regulation of ubiquitin-protein ligase activity involved in mitotic cell cycle	2/27	9/5527	0.000810143	0.049938	0.0410877	TEX14/XRCC3	2
	GO:0051439	regulation of ubiquitin-protein ligase activity involved in mitotic cell cycle	2/27	9/5527	0.000810143	0.049938	0.0410877	TEX14/XRCC3	2
	GO:0071173	spindle assembly checkpoint	2/27	9/5527	0.000810143	0.049938	0.0410877	TEX14/XRCC3	2
	GO:0007165	signal transduction	13/27	1106/5527	0.000927556	0.049938	0.0410877	CXCL2/GPR68/PLAUR/RAB3A/PLA2R1/ARHGAP29/COLEC12/COL3A1/PTAFR/TSPAN33/GPR84/GRP/NRGN	13
	GO:0045841	negative regulation of mitotic metaphase/anaphase transition	2/27	10/5527	0.00100963	0.049938	0.0410877	TEX14/XRCC3	2
	GO:0071174	mitotic spindle checkpoint	2/27	10/5527	0.00100963	0.049938	0.0410877	TEX14/XRCC3	2
	GO:1902100	negative regulation of metaphase/anaphase transition of cell cycle	2/27	10/5527	0.00100963	0.049938	0.0410877	TEX14/XRCC3	2
	GO:0043062	extracellular structure organization	3/27	42/5527	0.00105144	0.049938	0.0410877	HAS2/TEX14/LOXL2	3
	GO:0051716	cellular response to stimulus	15/27	1457/5527	0.0011937	0.049938	0.0410877	CXCL2/GPR68/PLAUR/RAB3A/PLA2R1/MT1A/ARHGAP29/COLEC12/COL3A1/PTAFR/TSPAN33/GPR84/GRP/NRGN/XRCC3	15
	GO:0033046	negative regulation of sister chromatid segregation	2/27	11/5527	0.00123028	0.049938	0.0410877	TEX14/XRCC3	2
	GO:0033048	negative regulation of mitotic sister chromatid segregation	2/27	11/5527	0.00123028	0.049938	0.0410877	TEX14/XRCC3	2
	GO:0051352	negative regulation of ligase activity	2/27	11/5527	0.00123028	0.049938	0.0410877	TEX14/XRCC3	2
	GO:0051444	negative regulation of ubiquitin-protein transferase activity	2/27	11/5527	0.00123028	0.049938	0.0410877	TEX14/XRCC3	2
	GO:0051985	negative regulation of chromosome segregation	2/27	11/5527	0.00123028	0.049938	0.0410877	TEX14/XRCC3	2
	GO:2000816	negative regulation of mitotic sister chromatid separation	2/27	11/5527	0.00123028	0.049938	0.0410877	TEX14/XRCC3	2
